# Supplementary material for: Sphodromantis viridis (Forskal, 1775): New for Portugal and new records of the rare and small mantids Apteromantis aptera (Fuente, 1894) and Perlamantis allibertii Guérin-Méneville, 1843 in the country (Mantodea: Mantidae and Amorphoscelidae)
Source: Biodivers Data J. 2014 Jan 8;(2):e1037. doi: 10.3897/BDJ.2.e1037 (PMC3964699; doi:10.3897/BDJ.2.e1037)
Supplement: XML Treatment for Apteromantis aptera [file BDJ.2.e1037-treatment2.xml]

<!DOCTYPE tp:taxon-treatment
  PUBLIC "-//TaxonX//DTD Taxonomic Treatment Publishing DTD v0 20100105//EN" "tax-treatment-NSO.dtd">
<tp:taxon-treatment xmlns:tp="http://www.plazi.org/taxpub"><tp:treatment-meta><mixed-citation publication-type="journal"><person-group><name><surname>Marabuto</surname><given-names>Eduardo</given-names></name><name><surname>Rodrigues</surname><given-names>Ivo</given-names></name><name><surname>Henriques</surname><given-names>Sérgio S</given-names></name></person-group><article-title><italic><tp:taxon-name><tp:taxon-name-part taxon-name-part-type="genus">Sphodromantis</tp:taxon-name-part> <tp:taxon-name-part taxon-name-part-type="species">viridis</tp:taxon-name-part></tp:taxon-name></italic> (Forskal, 1775): New for Portugal and new records of the rare and small mantids <italic><tp:taxon-name><tp:taxon-name-part taxon-name-part-type="genus">Apteromantis</tp:taxon-name-part> <tp:taxon-name-part taxon-name-part-type="species">aptera</tp:taxon-name-part></tp:taxon-name></italic> (Fuente, 1894) and <italic><tp:taxon-name><tp:taxon-name-part taxon-name-part-type="genus">Perlamantis</tp:taxon-name-part> <tp:taxon-name-part taxon-name-part-type="species">allibertii</tp:taxon-name-part></tp:taxon-name></italic> Guérin-Méneville, 1843 in the country (<tp:taxon-name><tp:taxon-name-part taxon-name-part-type="ordo">Mantodea</tp:taxon-name-part></tp:taxon-name>: <tp:taxon-name><tp:taxon-name-part taxon-name-part-type="familia">Mantidae</tp:taxon-name-part></tp:taxon-name> and <tp:taxon-name><tp:taxon-name-part taxon-name-part-type="familia">Amorphoscelidae</tp:taxon-name-part></tp:taxon-name>)</article-title><source>Biodivers Data J</source><day>08</day><month>1</month><year>2014</year><volume>2014</volume><issue>2</issue><pub-id pub-id-type="doi">10.3897/BDJ.2.e1037</pub-id></mixed-citation></tp:treatment-meta><tp:nomenclature><tp:taxon-name>
              <tp:taxon-name-part taxon-name-part-type="genus">Apteromantis</tp:taxon-name-part>
              <tp:taxon-name-part taxon-name-part-type="species">aptera</tp:taxon-name-part>
            </tp:taxon-name><tp:taxon-authority>(Fuente, 1894)</tp:taxon-authority></tp:nomenclature><tp:treatment-sec sec-type="materials"><title>Materials</title><list list-type="alpha-lower" list-content="occurrences"><list-item><p><bold>Type status:</bold> <named-content xmlns:xlink="http://www.w3.org/1999/xlink" content-type="dwc:typeStatus" xlink:type="simple">Other material</named-content>. <bold>Occurrence:</bold> occurrenceDetails: <named-content xmlns:xlink="http://www.w3.org/1999/xlink" content-type="dwc:occurrenceDetails" xlink:type="simple">Grosso-Silva &amp; Soares-Vieira (2004)</named-content>; <bold>Location:</bold> country: <named-content xmlns:xlink="http://www.w3.org/1999/xlink" content-type="dwc:country" xlink:type="simple">Portugal</named-content>; stateProvince: <named-content xmlns:xlink="http://www.w3.org/1999/xlink" content-type="dwc:stateProvince" xlink:type="simple">Algarve</named-content>; county: <named-content xmlns:xlink="http://www.w3.org/1999/xlink" content-type="dwc:county" xlink:type="simple">Faro</named-content>; locality: <named-content xmlns:xlink="http://www.w3.org/1999/xlink" content-type="dwc:locality" xlink:type="simple">UTM: 29SPB32</named-content>; verbatimLocality: <named-content xmlns:xlink="http://www.w3.org/1999/xlink" content-type="dwc:verbatimLocality" xlink:type="simple">Malhão, Castro Marim</named-content>; <bold>Event:</bold> eventDate: <named-content xmlns:xlink="http://www.w3.org/1999/xlink" content-type="dwc:eventDate" xlink:type="simple">7-03-2004</named-content></p></list-item><list-item><p><bold>Type status:</bold> <named-content xmlns:xlink="http://www.w3.org/1999/xlink" content-type="dwc:typeStatus" xlink:type="simple">Other material</named-content>. <bold>Occurrence:</bold> occurrenceDetails: <named-content xmlns:xlink="http://www.w3.org/1999/xlink" content-type="dwc:occurrenceDetails" xlink:type="simple">Boieiro et al. (2007)</named-content>; <bold>Location:</bold> country: <named-content xmlns:xlink="http://www.w3.org/1999/xlink" content-type="dwc:country" xlink:type="simple">Portugal</named-content>; stateProvince: <named-content xmlns:xlink="http://www.w3.org/1999/xlink" content-type="dwc:stateProvince" xlink:type="simple">Baixo Alentejo</named-content>; county: <named-content xmlns:xlink="http://www.w3.org/1999/xlink" content-type="dwc:county" xlink:type="simple">Beja</named-content>; municipality: <named-content xmlns:xlink="http://www.w3.org/1999/xlink" content-type="dwc:municipality" xlink:type="simple">Castro Verde</named-content>; locality: <named-content xmlns:xlink="http://www.w3.org/1999/xlink" content-type="dwc:locality" xlink:type="simple">UTM: 29SNB97</named-content>; verbatimLocality: <named-content xmlns:xlink="http://www.w3.org/1999/xlink" content-type="dwc:verbatimLocality" xlink:type="simple">, Herdade Belver, S. Marcos da Ataboeira</named-content>; locationRemarks: <named-content xmlns:xlink="http://www.w3.org/1999/xlink" content-type="dwc:locationRemarks" xlink:type="simple">Natura 2000: PTZPE0046</named-content>; <bold>Event:</bold> eventDate: <named-content xmlns:xlink="http://www.w3.org/1999/xlink" content-type="dwc:eventDate" xlink:type="simple">2006-05-25/06-13</named-content></p></list-item><list-item><p><bold>Type status:</bold> <named-content xmlns:xlink="http://www.w3.org/1999/xlink" content-type="dwc:typeStatus" xlink:type="simple">Other material</named-content>. <bold>Occurrence:</bold> recordedBy: <named-content xmlns:xlink="http://www.w3.org/1999/xlink" content-type="dwc:recordedBy" xlink:type="simple">Eduardo Marabuto, Ivo Rodrigues</named-content>; individualCount: <named-content xmlns:xlink="http://www.w3.org/1999/xlink" content-type="dwc:individualCount" xlink:type="simple">2</named-content>; <bold>Location:</bold> country: <named-content xmlns:xlink="http://www.w3.org/1999/xlink" content-type="dwc:country" xlink:type="simple">Portugal</named-content>; stateProvince: <named-content xmlns:xlink="http://www.w3.org/1999/xlink" content-type="dwc:stateProvince" xlink:type="simple">Baixo Alentejo</named-content>; county: <named-content xmlns:xlink="http://www.w3.org/1999/xlink" content-type="dwc:county" xlink:type="simple">Moura</named-content>; municipality: <named-content xmlns:xlink="http://www.w3.org/1999/xlink" content-type="dwc:municipality" xlink:type="simple">Sobral da Adiça</named-content>; locality: <named-content xmlns:xlink="http://www.w3.org/1999/xlink" content-type="dwc:locality" xlink:type="simple">UTM: 29SPC50</named-content>; verbatimLocality: <named-content xmlns:xlink="http://www.w3.org/1999/xlink" content-type="dwc:verbatimLocality" xlink:type="simple">Serra de Ficalho</named-content>; locationRemarks: <named-content xmlns:xlink="http://www.w3.org/1999/xlink" content-type="dwc:locationRemarks" xlink:type="simple">Natura 2000: PTCON0053</named-content>; verbatimLatitude: <named-content xmlns:xlink="http://www.w3.org/1999/xlink" content-type="dwc:verbatimLatitude" xlink:type="simple">37°58.04N</named-content>; verbatimLongitude: <named-content xmlns:xlink="http://www.w3.org/1999/xlink" content-type="dwc:verbatimLongitude" xlink:type="simple">7°16.63W</named-content>; verbatimCoordinateSystem: <named-content xmlns:xlink="http://www.w3.org/1999/xlink" content-type="dwc:verbatimCoordinateSystem" xlink:type="simple">degrees decimal minutes</named-content>; <bold>Event:</bold> samplingProtocol: <named-content xmlns:xlink="http://www.w3.org/1999/xlink" content-type="dwc:samplingProtocol" xlink:type="simple">ad hoc observation</named-content>; eventDate: <named-content xmlns:xlink="http://www.w3.org/1999/xlink" content-type="dwc:eventDate" xlink:type="simple">2-04-2008</named-content></p></list-item><list-item><p><bold>Type status:</bold> <named-content xmlns:xlink="http://www.w3.org/1999/xlink" content-type="dwc:typeStatus" xlink:type="simple">Other material</named-content>. <bold>Occurrence:</bold> recordedBy: <named-content xmlns:xlink="http://www.w3.org/1999/xlink" content-type="dwc:recordedBy" xlink:type="simple">Sérgio Henriques</named-content>; individualCount: <named-content xmlns:xlink="http://www.w3.org/1999/xlink" content-type="dwc:individualCount" xlink:type="simple">3</named-content>; <bold>Location:</bold> country: <named-content xmlns:xlink="http://www.w3.org/1999/xlink" content-type="dwc:country" xlink:type="simple">Portugal</named-content>; stateProvince: <named-content xmlns:xlink="http://www.w3.org/1999/xlink" content-type="dwc:stateProvince" xlink:type="simple">Alto Alentejo</named-content>; county: <named-content xmlns:xlink="http://www.w3.org/1999/xlink" content-type="dwc:county" xlink:type="simple">Évora</named-content>; municipality: <named-content xmlns:xlink="http://www.w3.org/1999/xlink" content-type="dwc:municipality" xlink:type="simple">Évora</named-content>; locality: <named-content xmlns:xlink="http://www.w3.org/1999/xlink" content-type="dwc:locality" xlink:type="simple">UTM: 29SNC86</named-content>; verbatimLocality: <named-content xmlns:xlink="http://www.w3.org/1999/xlink" content-type="dwc:verbatimLocality" xlink:type="simple">Herdade da Mitra</named-content>; verbatimLatitude: <named-content xmlns:xlink="http://www.w3.org/1999/xlink" content-type="dwc:verbatimLatitude" xlink:type="simple">38°31.62N</named-content>; verbatimLongitude: <named-content xmlns:xlink="http://www.w3.org/1999/xlink" content-type="dwc:verbatimLongitude" xlink:type="simple">8°01.19W</named-content>; verbatimCoordinateSystem: <named-content xmlns:xlink="http://www.w3.org/1999/xlink" content-type="dwc:verbatimCoordinateSystem" xlink:type="simple">degrees decimal minutes</named-content>; <bold>Event:</bold> samplingProtocol: <named-content xmlns:xlink="http://www.w3.org/1999/xlink" content-type="dwc:samplingProtocol" xlink:type="simple">ad hoc observation</named-content>; eventDate: <named-content xmlns:xlink="http://www.w3.org/1999/xlink" content-type="dwc:eventDate" xlink:type="simple">24-10-2008</named-content></p></list-item><list-item><p><bold>Type status:</bold> <named-content xmlns:xlink="http://www.w3.org/1999/xlink" content-type="dwc:typeStatus" xlink:type="simple">Other material</named-content>. <bold>Occurrence:</bold> recordedBy: <named-content xmlns:xlink="http://www.w3.org/1999/xlink" content-type="dwc:recordedBy" xlink:type="simple">Eduardo Marabuto</named-content>; individualCount: <named-content xmlns:xlink="http://www.w3.org/1999/xlink" content-type="dwc:individualCount" xlink:type="simple">1</named-content>; <bold>Location:</bold> country: <named-content xmlns:xlink="http://www.w3.org/1999/xlink" content-type="dwc:country" xlink:type="simple">Portugal</named-content>; stateProvince: <named-content xmlns:xlink="http://www.w3.org/1999/xlink" content-type="dwc:stateProvince" xlink:type="simple">Baixo Alentejo</named-content>; county: <named-content xmlns:xlink="http://www.w3.org/1999/xlink" content-type="dwc:county" xlink:type="simple">Beja</named-content>; municipality: <named-content xmlns:xlink="http://www.w3.org/1999/xlink" content-type="dwc:municipality" xlink:type="simple">Beringel</named-content>; locality: <named-content xmlns:xlink="http://www.w3.org/1999/xlink" content-type="dwc:locality" xlink:type="simple">UTM: 29SNC81</named-content>; verbatimLocality: <named-content xmlns:xlink="http://www.w3.org/1999/xlink" content-type="dwc:verbatimLocality" xlink:type="simple">2km SW of Beringel</named-content>; verbatimLatitude: <named-content xmlns:xlink="http://www.w3.org/1999/xlink" content-type="dwc:verbatimLatitude" xlink:type="simple">37°02.90N</named-content>; verbatimLongitude: <named-content xmlns:xlink="http://www.w3.org/1999/xlink" content-type="dwc:verbatimLongitude" xlink:type="simple">7°59.93W</named-content>; verbatimCoordinateSystem: <named-content xmlns:xlink="http://www.w3.org/1999/xlink" content-type="dwc:verbatimCoordinateSystem" xlink:type="simple">degrees decimal minutes</named-content>; <bold>Event:</bold> samplingProtocol: <named-content xmlns:xlink="http://www.w3.org/1999/xlink" content-type="dwc:samplingProtocol" xlink:type="simple">ad hoc observation</named-content>; eventDate: <named-content xmlns:xlink="http://www.w3.org/1999/xlink" content-type="dwc:eventDate" xlink:type="simple">3-05-2009</named-content></p></list-item><list-item><p><bold>Type status:</bold> <named-content xmlns:xlink="http://www.w3.org/1999/xlink" content-type="dwc:typeStatus" xlink:type="simple">Other material</named-content>. <bold>Occurrence:</bold> recordedBy: <named-content xmlns:xlink="http://www.w3.org/1999/xlink" content-type="dwc:recordedBy" xlink:type="simple">Sérgio Henriques</named-content>; individualCount: <named-content xmlns:xlink="http://www.w3.org/1999/xlink" content-type="dwc:individualCount" xlink:type="simple">3</named-content>; <bold>Location:</bold> country: <named-content xmlns:xlink="http://www.w3.org/1999/xlink" content-type="dwc:country" xlink:type="simple">Portugal</named-content>; stateProvince: <named-content xmlns:xlink="http://www.w3.org/1999/xlink" content-type="dwc:stateProvince" xlink:type="simple">Algarve</named-content>; county: <named-content xmlns:xlink="http://www.w3.org/1999/xlink" content-type="dwc:county" xlink:type="simple">Faro</named-content>; municipality: <named-content xmlns:xlink="http://www.w3.org/1999/xlink" content-type="dwc:municipality" xlink:type="simple">Castro Marim</named-content>; locality: <named-content xmlns:xlink="http://www.w3.org/1999/xlink" content-type="dwc:locality" xlink:type="simple">UTM: 29SPB32</named-content>; verbatimLocality: <named-content xmlns:xlink="http://www.w3.org/1999/xlink" content-type="dwc:verbatimLocality" xlink:type="simple">Azinhal</named-content>; locationRemarks: <named-content xmlns:xlink="http://www.w3.org/1999/xlink" content-type="dwc:locationRemarks" xlink:type="simple">Natura 2000: PTCON0036</named-content>; verbatimLatitude: <named-content xmlns:xlink="http://www.w3.org/1999/xlink" content-type="dwc:verbatimLatitude" xlink:type="simple">37°17.19N</named-content>; verbatimLongitude: <named-content xmlns:xlink="http://www.w3.org/1999/xlink" content-type="dwc:verbatimLongitude" xlink:type="simple">7°27.51W</named-content>; verbatimCoordinateSystem: <named-content xmlns:xlink="http://www.w3.org/1999/xlink" content-type="dwc:verbatimCoordinateSystem" xlink:type="simple">degrees decimal minutes</named-content>; <bold>Event:</bold> samplingProtocol: <named-content xmlns:xlink="http://www.w3.org/1999/xlink" content-type="dwc:samplingProtocol" xlink:type="simple">ad hoc observation</named-content>; eventDate: <named-content xmlns:xlink="http://www.w3.org/1999/xlink" content-type="dwc:eventDate" xlink:type="simple">15-03-2010</named-content></p></list-item><list-item><p><bold>Type status:</bold> <named-content xmlns:xlink="http://www.w3.org/1999/xlink" content-type="dwc:typeStatus" xlink:type="simple">Other material</named-content>. <bold>Occurrence:</bold> recordedBy: <named-content xmlns:xlink="http://www.w3.org/1999/xlink" content-type="dwc:recordedBy" xlink:type="simple">Eduardo Marabuto, Fernando Romão</named-content>; individualCount: <named-content xmlns:xlink="http://www.w3.org/1999/xlink" content-type="dwc:individualCount" xlink:type="simple">3</named-content>; <bold>Location:</bold> country: <named-content xmlns:xlink="http://www.w3.org/1999/xlink" content-type="dwc:country" xlink:type="simple">Portugal</named-content>; stateProvince: <named-content xmlns:xlink="http://www.w3.org/1999/xlink" content-type="dwc:stateProvince" xlink:type="simple">Baixo Alentejo</named-content>; county: <named-content xmlns:xlink="http://www.w3.org/1999/xlink" content-type="dwc:county" xlink:type="simple">Beja</named-content>; municipality: <named-content xmlns:xlink="http://www.w3.org/1999/xlink" content-type="dwc:municipality" xlink:type="simple">São Brissos</named-content>; locality: <named-content xmlns:xlink="http://www.w3.org/1999/xlink" content-type="dwc:locality" xlink:type="simple">UTM: 29SNC91</named-content>; verbatimLocality: <named-content xmlns:xlink="http://www.w3.org/1999/xlink" content-type="dwc:verbatimLocality" xlink:type="simple">São Brissos quarry</named-content>; verbatimLatitude: <named-content xmlns:xlink="http://www.w3.org/1999/xlink" content-type="dwc:verbatimLatitude" xlink:type="simple">37°04.85N</named-content>; verbatimLongitude: <named-content xmlns:xlink="http://www.w3.org/1999/xlink" content-type="dwc:verbatimLongitude" xlink:type="simple">7°57.02W</named-content>; verbatimCoordinateSystem: <named-content xmlns:xlink="http://www.w3.org/1999/xlink" content-type="dwc:verbatimCoordinateSystem" xlink:type="simple">degrees decimal minutes</named-content>; <bold>Event:</bold> samplingProtocol: <named-content xmlns:xlink="http://www.w3.org/1999/xlink" content-type="dwc:samplingProtocol" xlink:type="simple">ad hoc observation</named-content>; eventDate: <named-content xmlns:xlink="http://www.w3.org/1999/xlink" content-type="dwc:eventDate" xlink:type="simple">10-04-2011</named-content></p></list-item><list-item><p><bold>Type status:</bold> <named-content xmlns:xlink="http://www.w3.org/1999/xlink" content-type="dwc:typeStatus" xlink:type="simple">Other material</named-content>. <bold>Occurrence:</bold> recordedBy: <named-content xmlns:xlink="http://www.w3.org/1999/xlink" content-type="dwc:recordedBy" xlink:type="simple">Francisco Barros</named-content>; individualCount: <named-content xmlns:xlink="http://www.w3.org/1999/xlink" content-type="dwc:individualCount" xlink:type="simple">1</named-content>; sex: <named-content xmlns:xlink="http://www.w3.org/1999/xlink" content-type="dwc:sex" xlink:type="simple">female</named-content>; <bold>Location:</bold> country: <named-content xmlns:xlink="http://www.w3.org/1999/xlink" content-type="dwc:country" xlink:type="simple">Portugal</named-content>; stateProvince: <named-content xmlns:xlink="http://www.w3.org/1999/xlink" content-type="dwc:stateProvince" xlink:type="simple">Alto Alentejo</named-content>; county: <named-content xmlns:xlink="http://www.w3.org/1999/xlink" content-type="dwc:county" xlink:type="simple">Portalegre</named-content>; municipality: <named-content xmlns:xlink="http://www.w3.org/1999/xlink" content-type="dwc:municipality" xlink:type="simple">Campo Maior</named-content>; locality: <named-content xmlns:xlink="http://www.w3.org/1999/xlink" content-type="dwc:locality" xlink:type="simple">UTM: 29SPD61</named-content>; verbatimLocality: <named-content xmlns:xlink="http://www.w3.org/1999/xlink" content-type="dwc:verbatimLocality" xlink:type="simple">Nossa Senhora Expectação</named-content>; locationRemarks: <named-content xmlns:xlink="http://www.w3.org/1999/xlink" content-type="dwc:locationRemarks" xlink:type="simple">Natura 2000: PTCON0030</named-content>; verbatimLatitude: <named-content xmlns:xlink="http://www.w3.org/1999/xlink" content-type="dwc:verbatimLatitude" xlink:type="simple">38°57.73N</named-content>; verbatimLongitude: <named-content xmlns:xlink="http://www.w3.org/1999/xlink" content-type="dwc:verbatimLongitude" xlink:type="simple">7°04.62W</named-content>; verbatimCoordinateSystem: <named-content xmlns:xlink="http://www.w3.org/1999/xlink" content-type="dwc:verbatimCoordinateSystem" xlink:type="simple">degrees decimal minutes</named-content>; <bold>Event:</bold> samplingProtocol: <named-content xmlns:xlink="http://www.w3.org/1999/xlink" content-type="dwc:samplingProtocol" xlink:type="simple">ad hoc observation</named-content>; eventDate: <named-content xmlns:xlink="http://www.w3.org/1999/xlink" content-type="dwc:eventDate" xlink:type="simple">1-12-2011</named-content></p></list-item><list-item><p><bold>Type status:</bold> <named-content xmlns:xlink="http://www.w3.org/1999/xlink" content-type="dwc:typeStatus" xlink:type="simple">Other material</named-content>. <bold>Occurrence:</bold> recordedBy: <named-content xmlns:xlink="http://www.w3.org/1999/xlink" content-type="dwc:recordedBy" xlink:type="simple">Sérgio Henriques</named-content>; individualCount: <named-content xmlns:xlink="http://www.w3.org/1999/xlink" content-type="dwc:individualCount" xlink:type="simple">&gt;30</named-content>; <bold>Location:</bold> country: <named-content xmlns:xlink="http://www.w3.org/1999/xlink" content-type="dwc:country" xlink:type="simple">Portugal</named-content>; stateProvince: <named-content xmlns:xlink="http://www.w3.org/1999/xlink" content-type="dwc:stateProvince" xlink:type="simple">Baixo Alentejo</named-content>; county: <named-content xmlns:xlink="http://www.w3.org/1999/xlink" content-type="dwc:county" xlink:type="simple">Beja</named-content>; municipality: <named-content xmlns:xlink="http://www.w3.org/1999/xlink" content-type="dwc:municipality" xlink:type="simple">Castro Verde</named-content>; locality: <named-content xmlns:xlink="http://www.w3.org/1999/xlink" content-type="dwc:locality" xlink:type="simple">UTM: 29SNB96</named-content>; verbatimLocality: <named-content xmlns:xlink="http://www.w3.org/1999/xlink" content-type="dwc:verbatimLocality" xlink:type="simple">Viseus</named-content>; locationRemarks: <named-content xmlns:xlink="http://www.w3.org/1999/xlink" content-type="dwc:locationRemarks" xlink:type="simple">Natura 2000: PTZPE0046</named-content>; verbatimLatitude: <named-content xmlns:xlink="http://www.w3.org/1999/xlink" content-type="dwc:verbatimLatitude" xlink:type="simple">37°39.67N</named-content>; verbatimLongitude: <named-content xmlns:xlink="http://www.w3.org/1999/xlink" content-type="dwc:verbatimLongitude" xlink:type="simple">7°57.40W</named-content>; verbatimCoordinateSystem: <named-content xmlns:xlink="http://www.w3.org/1999/xlink" content-type="dwc:verbatimCoordinateSystem" xlink:type="simple">degrees decimal minutes</named-content>; <bold>Event:</bold> samplingProtocol: <named-content xmlns:xlink="http://www.w3.org/1999/xlink" content-type="dwc:samplingProtocol" xlink:type="simple">ad hoc observation</named-content>; eventDate: <named-content xmlns:xlink="http://www.w3.org/1999/xlink" content-type="dwc:eventDate" xlink:type="simple">6-04-2012</named-content></p></list-item><list-item><p><bold>Type status:</bold> <named-content xmlns:xlink="http://www.w3.org/1999/xlink" content-type="dwc:typeStatus" xlink:type="simple">Other material</named-content>. <bold>Occurrence:</bold> recordedBy: <named-content xmlns:xlink="http://www.w3.org/1999/xlink" content-type="dwc:recordedBy" xlink:type="simple">Francisco Barros</named-content>; individualCount: <named-content xmlns:xlink="http://www.w3.org/1999/xlink" content-type="dwc:individualCount" xlink:type="simple">1</named-content>; <bold>Location:</bold> country: <named-content xmlns:xlink="http://www.w3.org/1999/xlink" content-type="dwc:country" xlink:type="simple">Portugal</named-content>; stateProvince: <named-content xmlns:xlink="http://www.w3.org/1999/xlink" content-type="dwc:stateProvince" xlink:type="simple">Alto Alentejo</named-content>; county: <named-content xmlns:xlink="http://www.w3.org/1999/xlink" content-type="dwc:county" xlink:type="simple">Évora</named-content>; municipality: <named-content xmlns:xlink="http://www.w3.org/1999/xlink" content-type="dwc:municipality" xlink:type="simple">Reguengos Monsaraz</named-content>; locality: <named-content xmlns:xlink="http://www.w3.org/1999/xlink" content-type="dwc:locality" xlink:type="simple">UTM: 29SPC25</named-content>; verbatimLocality: <named-content xmlns:xlink="http://www.w3.org/1999/xlink" content-type="dwc:verbatimLocality" xlink:type="simple">Reguengos Monsaraz</named-content>; verbatimLatitude: <named-content xmlns:xlink="http://www.w3.org/1999/xlink" content-type="dwc:verbatimLatitude" xlink:type="simple">38°25.90N</named-content>; verbatimLongitude: <named-content xmlns:xlink="http://www.w3.org/1999/xlink" content-type="dwc:verbatimLongitude" xlink:type="simple">7°34.05W</named-content>; verbatimCoordinateSystem: <named-content xmlns:xlink="http://www.w3.org/1999/xlink" content-type="dwc:verbatimCoordinateSystem" xlink:type="simple">degrees decimal minutes</named-content>; <bold>Event:</bold> samplingProtocol: <named-content xmlns:xlink="http://www.w3.org/1999/xlink" content-type="dwc:samplingProtocol" xlink:type="simple">ad hoc observation</named-content>; eventDate: <named-content xmlns:xlink="http://www.w3.org/1999/xlink" content-type="dwc:eventDate" xlink:type="simple">28-05-2012</named-content></p></list-item></list></tp:treatment-sec><tp:treatment-sec sec-type="Ecological interactions"><title>Ecological interactions</title><sec sec-type="Conservation status"><title>Conservation status</title><p><italic><tp:taxon-name><tp:taxon-name-part taxon-name-part-type="genus">Apteromantis</tp:taxon-name-part> <tp:taxon-name-part taxon-name-part-type="species">aptera</tp:taxon-name-part></tp:taxon-name></italic> is the only mantis species represented in the European Bern Convention (Annex II and IV) and Habitats Directive. Therefore it is the only species whose populations and habitats must be assessed periodically in the context of the Natura 2000 ecological network. Although this species is patchily distributed over the southern half of the Iberian Peninsula, it may be locally abundant (R. Obregón pers. com.). On overall, however, it is considered as "Seriously threatened" (<xref ref-type="bibr" rid="B364308">Battiston et al. 2010</xref>) and is officially protected in Spain. Globally (although by the time it was assessed there were no Portuguese records), the IUCN still considers this species as "Near Threatened" (<xref ref-type="bibr" rid="B412696">IUCN 1996</xref>), despite the expressed idea of a much needed revision.</p></sec></tp:treatment-sec><tp:treatment-sec sec-type="Distribution"><title>Distribution</title><p>An Atlanto-Mediterranean species, this Iberian endemic mantis is generally limited to the southern parts of the Peninsula, where most records originate from Andalucia (<xref ref-type="bibr" rid="B363921">Pascual Torres 2005</xref>, <xref ref-type="bibr" rid="B363945">Obregón and López 2009</xref>) but is found up to the latitude of Madrid and Cuenca. The most up-to-date distribution map of the species in Spain is provided by <xref ref-type="bibr" rid="B413854">Obregón and Gutiérrez (2013)</xref> who also provided new records for Huelva and Badajoz provinces, contiguous to the Portuguese territory and complement <xref ref-type="bibr" rid="B413864">Pascual Torres (2012)</xref>. Before, <xref ref-type="bibr" rid="B376066">Pascual Torres (2011)</xref> projected the suitable distribution area for the species in Spain, with a high probability of occurrence near the border with Portugal to the south of the central mountain system. In Portugal, this species was found only twice, in March of 2004 (<xref ref-type="bibr" rid="B363935">Grosso-Silva and Soares-Vieira 2004</xref>) and later by <xref ref-type="bibr" rid="B364490">Boieiro et al. (2007)</xref> in the southeasternmost third of the country. In Morocco, <italic><tp:taxon-name><tp:taxon-name-part taxon-name-part-type="genus">Apteromantis</tp:taxon-name-part> <tp:taxon-name-part taxon-name-part-type="species">aptera</tp:taxon-name-part></tp:taxon-name></italic> is replaced by vicariant sister species <italic><tp:taxon-name><tp:taxon-name-part taxon-name-part-type="genus">Apteromantis</tp:taxon-name-part> <tp:taxon-name-part taxon-name-part-type="species">bolivari</tp:taxon-name-part></tp:taxon-name></italic> (Werner, 1931), where it is local and poorly known (<xref ref-type="bibr" rid="B363911">Battiston et al. 2012</xref>).</p></tp:treatment-sec><ref-list><ref id="B364308"><element-citation xmlns:xlink="http://www.w3.org/1999/xlink" publication-type="book" xlink:type="simple"><person-group person-group-type="author"><name name-style="western"><surname>Battiston</surname><given-names>Roberto</given-names></name><name name-style="western"><surname>Picciau</surname><given-names>Luca</given-names></name><name name-style="western"><surname>Fontana</surname><given-names>Paolo</given-names></name><name name-style="western"><surname>Marshall</surname><given-names>Judith</given-names></name></person-group><year>2010</year><article-title>Mantids of the Euro-Mediterranean Area</article-title><volume>2</volume><publisher-name>WBA Handbooks</publisher-name><publisher-loc>Verona, Italy</publisher-loc><size units="page">240</size></element-citation></ref><ref id="B412696"><element-citation xmlns:xlink="http://www.w3.org/1999/xlink" publication-type="chapter" xlink:type="simple"><person-group person-group-type="author"><name name-style="western"><surname>IUCN</surname><given-names/></name></person-group><year>1996</year><chapter-title><italic><tp:taxon-name><tp:taxon-name-part taxon-name-part-type="genus">Apteromantis</tp:taxon-name-part> <tp:taxon-name-part taxon-name-part-type="species">aptera</tp:taxon-name-part></tp:taxon-name></italic>.</chapter-title><article-title>IUCN Red List of Threatened Species. Version 2013.1.</article-title><publisher-name>IUCN</publisher-name><uri xlink:type="simple">www.iucnredlist.org</uri></element-citation></ref><ref id="B363921"><element-citation xmlns:xlink="http://www.w3.org/1999/xlink" publication-type="chapter" xlink:type="simple"><person-group person-group-type="author"><name name-style="western"><surname>Pascual Torres</surname><given-names>F</given-names></name></person-group><year>2005</year><chapter-title><italic><tp:taxon-name><tp:taxon-name-part taxon-name-part-type="genus">Apteromantis</tp:taxon-name-part> <tp:taxon-name-part taxon-name-part-type="species">aptera</tp:taxon-name-part></tp:taxon-name></italic> (Fuente, 1884)</chapter-title><person-group person-group-type="editor"><name name-style="western"><surname>Verdu</surname><given-names>J R</given-names></name><name name-style="western"><surname>Galante</surname><given-names>E</given-names></name></person-group><role>Eds</role><article-title>Libro Rojo de los Invertebrados de España</article-title><publisher-name>Dirección General de Conservación de la Naturaleza</publisher-name><publisher-loc>Madrid, Spain</publisher-loc><size units="page">171</size></element-citation></ref><ref id="B363945"><element-citation xmlns:xlink="http://www.w3.org/1999/xlink" publication-type="article" xlink:type="simple"><person-group person-group-type="author"><name name-style="western"><surname>Obregón</surname><given-names>R</given-names></name><name name-style="western"><surname>López</surname><given-names>J</given-names></name></person-group><year>2009</year><article-title>Nuevas citas del endemismo ibérico <italic><tp:taxon-name><tp:taxon-name-part taxon-name-part-type="genus">Apteromantis</tp:taxon-name-part> <tp:taxon-name-part taxon-name-part-type="species">aptera</tp:taxon-name-part></tp:taxon-name></italic> (Fuente, 1894) en la provincia de Córdoba (Andalucía, España) (<tp:taxon-name><tp:taxon-name-part taxon-name-part-type="superordo">Dictyoptera</tp:taxon-name-part></tp:taxon-name>: <tp:taxon-name><tp:taxon-name-part taxon-name-part-type="ordo">Mantodea</tp:taxon-name-part></tp:taxon-name>)</article-title><source>Zoologica Baetica</source><volume>20</volume><fpage>105</fpage><lpage>108</lpage></element-citation></ref><ref id="B413854"><element-citation xmlns:xlink="http://www.w3.org/1999/xlink" publication-type="article" xlink:type="simple"><person-group person-group-type="author"><name name-style="western"><surname>Obregón</surname><given-names>Rafael</given-names></name><name name-style="western"><surname>Gutiérrez</surname><given-names>Daniel</given-names></name></person-group><year>2013</year><article-title>Aportaciones en la distribución del endemismo ibérico <italic><tp:taxon-name><tp:taxon-name-part taxon-name-part-type="genus">Apteromantis</tp:taxon-name-part> <tp:taxon-name-part taxon-name-part-type="species">aptera</tp:taxon-name-part></tp:taxon-name></italic> (Fuente, 1893) para el Sur de España (<tp:taxon-name><tp:taxon-name-part taxon-name-part-type="superordo">Dyctioptera</tp:taxon-name-part></tp:taxon-name>, <tp:taxon-name><tp:taxon-name-part taxon-name-part-type="ordo">Mantodea</tp:taxon-name-part></tp:taxon-name>).</article-title><source>Revista gaditana de Entomología</source><volume>4</volume><issue>1</issue><fpage>129</fpage><lpage>136</lpage></element-citation></ref><ref id="B413864"><element-citation xmlns:xlink="http://www.w3.org/1999/xlink" publication-type="chapter" xlink:type="simple"><person-group person-group-type="author"><name name-style="western"><surname>Pascual Torres</surname><given-names>F</given-names></name></person-group><year>2012</year><chapter-title><italic><tp:taxon-name><tp:taxon-name-part taxon-name-part-type="genus">Apteromantis</tp:taxon-name-part> <tp:taxon-name-part taxon-name-part-type="species">aptera</tp:taxon-name-part></tp:taxon-name></italic>.</chapter-title><person-group person-group-type="editor"><name name-style="western"><surname>VV.AA.</surname><given-names/></name></person-group><role>Ed</role><article-title>Bases ecológicas preliminares para la conservación de las especies de interés comunitario en España: Invertebrados.</article-title><publisher-name>Ministerio de Agricultura, Alimentación y Medio Ambiente</publisher-name><publisher-loc>Madrid</publisher-loc><size units="page">54</size></element-citation></ref><ref id="B376066"><element-citation xmlns:xlink="http://www.w3.org/1999/xlink" publication-type="chapter" xlink:type="simple"><person-group person-group-type="author"><name name-style="western"><surname>Pascual Torres</surname><given-names>F</given-names></name></person-group><year>2011</year><chapter-title><italic><tp:taxon-name><tp:taxon-name-part taxon-name-part-type="genus">Apteromantis</tp:taxon-name-part> <tp:taxon-name-part taxon-name-part-type="species">aptera</tp:taxon-name-part></tp:taxon-name></italic> (Fuente, 1884)</chapter-title><person-group person-group-type="editor"><name name-style="western"><surname>Verdú</surname><given-names>José R</given-names></name><name name-style="western"><surname>Numa</surname><given-names>Catherine</given-names></name><name name-style="western"><surname>Galante</surname><given-names>Eduardo</given-names></name></person-group><role>Eds</role><article-title>Atlas y Libro Rojo de los Invertebrados Amenazados de España (Especies Vulnerables) Volumen I: Atrópodos</article-title><publisher-name>Dirección General de Medio Natural y Política Forestal, Ministerio de Medio Ambiente, Medio rural y Marino</publisher-name><publisher-loc>Madrid</publisher-loc><size units="page">353-359</size></element-citation></ref><ref id="B363935"><element-citation xmlns:xlink="http://www.w3.org/1999/xlink" publication-type="article" xlink:type="simple"><person-group person-group-type="author"><name name-style="western"><surname>Grosso-Silva</surname><given-names>J M</given-names></name><name name-style="western"><surname>Soares-Vieira</surname><given-names/></name></person-group><year>2004</year><article-title>First record of <italic><tp:taxon-name><tp:taxon-name-part taxon-name-part-type="genus">Apteromantis</tp:taxon-name-part> <tp:taxon-name-part taxon-name-part-type="species">aptera</tp:taxon-name-part></tp:taxon-name></italic> (Fuente, 1894) for Portugal and confirmation of the occurrence of Perlamantis allibertii Guérin-Méneville, 1843 (<tp:taxon-name><tp:taxon-name-part taxon-name-part-type="superordo">Dictyoptera</tp:taxon-name-part></tp:taxon-name>, <tp:taxon-name><tp:taxon-name-part taxon-name-part-type="ordo">Mantodea</tp:taxon-name-part></tp:taxon-name>)</article-title><source>Boletín de la Sociedad Entomológica Aragonesa (S.E.A)</source><volume>35</volume><fpage>277</fpage><lpage>277</lpage></element-citation></ref><ref id="B364490"><element-citation xmlns:xlink="http://www.w3.org/1999/xlink" publication-type="article" xlink:type="simple"><person-group person-group-type="author"><name name-style="western"><surname>Boieiro</surname><given-names>M</given-names></name><name name-style="western"><surname>Silva</surname><given-names>P M</given-names></name><name name-style="western"><surname>Silva</surname><given-names>I F</given-names></name><name name-style="western"><surname>Aguiar</surname><given-names>C A S</given-names></name><name name-style="western"><surname>Serrano</surname><given-names>A R M</given-names></name></person-group><year>2007</year><article-title>New finding of the threatened <italic><tp:taxon-name><tp:taxon-name-part taxon-name-part-type="genus">Apteromantis</tp:taxon-name-part> <tp:taxon-name-part taxon-name-part-type="species">aptera</tp:taxon-name-part></tp:taxon-name></italic> (Fuente, 1893) in Portugal (<tp:taxon-name><tp:taxon-name-part taxon-name-part-type="ordo">Mantodea</tp:taxon-name-part></tp:taxon-name>)</article-title><source>Boletín de la Sociedad Entomológica Aragonesa (S.E.A)</source><volume>41</volume><fpage>447</fpage><lpage>448</lpage></element-citation></ref><ref id="B363911"><element-citation xmlns:xlink="http://www.w3.org/1999/xlink" publication-type="article" xlink:type="simple"><person-group person-group-type="author"><name name-style="western"><surname>Battiston</surname><given-names>R</given-names></name><name name-style="western"><surname>Marzotto</surname><given-names>A</given-names></name><name name-style="western"><surname>Mouna</surname><given-names>M</given-names></name></person-group><year>2012</year><article-title>On the presence of <italic><tp:taxon-name><tp:taxon-name-part taxon-name-part-type="genus">Tenodera</tp:taxon-name-part> <tp:taxon-name-part taxon-name-part-type="species">rungsi</tp:taxon-name-part></tp:taxon-name></italic> Uvarov, 1935 and <italic><tp:taxon-name><tp:taxon-name-part taxon-name-part-type="genus">Apteromantis</tp:taxon-name-part> <tp:taxon-name-part taxon-name-part-type="species">bolivari</tp:taxon-name-part></tp:taxon-name></italic> (Werner, 1929) in Morocco with considerations on the ecology and conservation of some North African mantids (<tp:taxon-name><tp:taxon-name-part taxon-name-part-type="classis">Insecta</tp:taxon-name-part></tp:taxon-name>: <tp:taxon-name><tp:taxon-name-part taxon-name-part-type="ordo">Mantodea</tp:taxon-name-part></tp:taxon-name>)</article-title><source>Bulletin de l’Institut Scientifique, Rabat, section Sciences de la Vie</source><volume>34</volume><issue>2</issue><fpage>115</fpage><lpage>120</lpage></element-citation></ref></ref-list></tp:taxon-treatment>
