# Supplementary material for: Sphodromantis viridis (Forskal, 1775): New for Portugal and new records of the rare and small mantids Apteromantis aptera (Fuente, 1894) and Perlamantis allibertii Guérin-Méneville, 1843 in the country (Mantodea: Mantidae and Amorphoscelidae)
Source: Biodivers Data J. 2014 Jan 8;(2):e1037. doi: 10.3897/BDJ.2.e1037 (PMC3964699; doi:10.3897/BDJ.2.e1037)
Supplement: XML Treatment for Sphodromantis viridis [file BDJ.2.e1037-treatment3.xml]

<!DOCTYPE tp:taxon-treatment
  PUBLIC "-//TaxonX//DTD Taxonomic Treatment Publishing DTD v0 20100105//EN" "tax-treatment-NSO.dtd">
<tp:taxon-treatment xmlns:tp="http://www.plazi.org/taxpub"><tp:treatment-meta><mixed-citation publication-type="journal"><person-group><name><surname>Marabuto</surname><given-names>Eduardo</given-names></name><name><surname>Rodrigues</surname><given-names>Ivo</given-names></name><name><surname>Henriques</surname><given-names>Sérgio S</given-names></name></person-group><article-title><italic><tp:taxon-name><tp:taxon-name-part taxon-name-part-type="genus">Sphodromantis</tp:taxon-name-part> <tp:taxon-name-part taxon-name-part-type="species">viridis</tp:taxon-name-part></tp:taxon-name></italic> (Forskal, 1775): New for Portugal and new records of the rare and small mantids <italic><tp:taxon-name><tp:taxon-name-part taxon-name-part-type="genus">Apteromantis</tp:taxon-name-part> <tp:taxon-name-part taxon-name-part-type="species">aptera</tp:taxon-name-part></tp:taxon-name></italic> (Fuente, 1894) and <italic><tp:taxon-name><tp:taxon-name-part taxon-name-part-type="genus">Perlamantis</tp:taxon-name-part> <tp:taxon-name-part taxon-name-part-type="species">allibertii</tp:taxon-name-part></tp:taxon-name></italic> Guérin-Méneville, 1843 in the country (<tp:taxon-name><tp:taxon-name-part taxon-name-part-type="ordo">Mantodea</tp:taxon-name-part></tp:taxon-name>: <tp:taxon-name><tp:taxon-name-part taxon-name-part-type="familia">Mantidae</tp:taxon-name-part></tp:taxon-name> and <tp:taxon-name><tp:taxon-name-part taxon-name-part-type="familia">Amorphoscelidae</tp:taxon-name-part></tp:taxon-name>)</article-title><source>Biodivers Data J</source><day>08</day><month>1</month><year>2014</year><volume>2014</volume><issue>2</issue><pub-id pub-id-type="doi">10.3897/BDJ.2.e1037</pub-id></mixed-citation></tp:treatment-meta><tp:nomenclature><tp:taxon-name>
              <tp:taxon-name-part taxon-name-part-type="genus">Sphodromantis</tp:taxon-name-part>
              <tp:taxon-name-part taxon-name-part-type="species">viridis</tp:taxon-name-part>
            </tp:taxon-name><tp:taxon-authority>(Forskål, 1775)</tp:taxon-authority></tp:nomenclature><tp:treatment-sec sec-type="materials"><title>Materials</title><list list-type="alpha-lower" list-content="occurrences"><list-item><p><bold>Type status:</bold> <named-content xmlns:xlink="http://www.w3.org/1999/xlink" content-type="dwc:typeStatus" xlink:type="simple">Other material</named-content>. <bold>Occurrence:</bold> recordedBy: <named-content xmlns:xlink="http://www.w3.org/1999/xlink" content-type="dwc:recordedBy" xlink:type="simple">Eduardo Marabuto, Ivo Rodrigues</named-content>; individualCount: <named-content xmlns:xlink="http://www.w3.org/1999/xlink" content-type="dwc:individualCount" xlink:type="simple">3</named-content>; <bold>Location:</bold> country: <named-content xmlns:xlink="http://www.w3.org/1999/xlink" content-type="dwc:country" xlink:type="simple">Portugal</named-content>; stateProvince: <named-content xmlns:xlink="http://www.w3.org/1999/xlink" content-type="dwc:stateProvince" xlink:type="simple">Alto Alentejo</named-content>; county: <named-content xmlns:xlink="http://www.w3.org/1999/xlink" content-type="dwc:county" xlink:type="simple">Portalegre</named-content>; municipality: <named-content xmlns:xlink="http://www.w3.org/1999/xlink" content-type="dwc:municipality" xlink:type="simple">Campo Maior</named-content>; locality: <named-content xmlns:xlink="http://www.w3.org/1999/xlink" content-type="dwc:locality" xlink:type="simple">UTM: 29SPD72</named-content>; verbatimLocality: <named-content xmlns:xlink="http://www.w3.org/1999/xlink" content-type="dwc:verbatimLocality" xlink:type="simple">Castro</named-content>; locationRemarks: <named-content xmlns:xlink="http://www.w3.org/1999/xlink" content-type="dwc:locationRemarks" xlink:type="simple">Natura 2000: PTCON0030 / PTZPE0043</named-content>; verbatimLatitude: <named-content xmlns:xlink="http://www.w3.org/1999/xlink" content-type="dwc:verbatimLatitude" xlink:type="simple">39°01.36N</named-content>; verbatimLongitude: <named-content xmlns:xlink="http://www.w3.org/1999/xlink" content-type="dwc:verbatimLongitude" xlink:type="simple">6°58.17W</named-content>; verbatimCoordinateSystem: <named-content xmlns:xlink="http://www.w3.org/1999/xlink" content-type="dwc:verbatimCoordinateSystem" xlink:type="simple">degrees decimal minutes</named-content>; <bold>Event:</bold> samplingProtocol: <named-content xmlns:xlink="http://www.w3.org/1999/xlink" content-type="dwc:samplingProtocol" xlink:type="simple">light trap</named-content>; eventDate: <named-content xmlns:xlink="http://www.w3.org/1999/xlink" content-type="dwc:eventDate" xlink:type="simple">11-10-2008</named-content></p></list-item><list-item><p><bold>Type status:</bold> <named-content xmlns:xlink="http://www.w3.org/1999/xlink" content-type="dwc:typeStatus" xlink:type="simple">Other material</named-content>. <bold>Occurrence:</bold> recordedBy: <named-content xmlns:xlink="http://www.w3.org/1999/xlink" content-type="dwc:recordedBy" xlink:type="simple">Ivo Rodrigues</named-content>; individualCount: <named-content xmlns:xlink="http://www.w3.org/1999/xlink" content-type="dwc:individualCount" xlink:type="simple">1</named-content>; <bold>Location:</bold> country: <named-content xmlns:xlink="http://www.w3.org/1999/xlink" content-type="dwc:country" xlink:type="simple">Portugal</named-content>; stateProvince: <named-content xmlns:xlink="http://www.w3.org/1999/xlink" content-type="dwc:stateProvince" xlink:type="simple">Baixo Alentejo</named-content>; county: <named-content xmlns:xlink="http://www.w3.org/1999/xlink" content-type="dwc:county" xlink:type="simple">Beja</named-content>; municipality: <named-content xmlns:xlink="http://www.w3.org/1999/xlink" content-type="dwc:municipality" xlink:type="simple">Barrancos</named-content>; locality: <named-content xmlns:xlink="http://www.w3.org/1999/xlink" content-type="dwc:locality" xlink:type="simple">UTM: 29SPC72</named-content>; verbatimLocality: <named-content xmlns:xlink="http://www.w3.org/1999/xlink" content-type="dwc:verbatimLocality" xlink:type="simple">Noudar</named-content>; locationRemarks: <named-content xmlns:xlink="http://www.w3.org/1999/xlink" content-type="dwc:locationRemarks" xlink:type="simple">Natura 2000: PTZPE0045 / PTCON0053</named-content>; verbatimLatitude: <named-content xmlns:xlink="http://www.w3.org/1999/xlink" content-type="dwc:verbatimLatitude" xlink:type="simple">38°10.52N</named-content>; verbatimLongitude: <named-content xmlns:xlink="http://www.w3.org/1999/xlink" content-type="dwc:verbatimLongitude" xlink:type="simple">7°02.38W</named-content>; verbatimCoordinateSystem: <named-content xmlns:xlink="http://www.w3.org/1999/xlink" content-type="dwc:verbatimCoordinateSystem" xlink:type="simple">degrees decimal minutes</named-content>; <bold>Event:</bold> samplingProtocol: <named-content xmlns:xlink="http://www.w3.org/1999/xlink" content-type="dwc:samplingProtocol" xlink:type="simple">light trap</named-content>; eventDate: <named-content xmlns:xlink="http://www.w3.org/1999/xlink" content-type="dwc:eventDate" xlink:type="simple">27-08-2011</named-content></p></list-item><list-item><p><bold>Type status:</bold> <named-content xmlns:xlink="http://www.w3.org/1999/xlink" content-type="dwc:typeStatus" xlink:type="simple">Other material</named-content>. <bold>Occurrence:</bold> recordedBy: <named-content xmlns:xlink="http://www.w3.org/1999/xlink" content-type="dwc:recordedBy" xlink:type="simple">Ivo Rodrigues</named-content>; individualCount: <named-content xmlns:xlink="http://www.w3.org/1999/xlink" content-type="dwc:individualCount" xlink:type="simple">1</named-content>; sex: <named-content xmlns:xlink="http://www.w3.org/1999/xlink" content-type="dwc:sex" xlink:type="simple">female</named-content>; <bold>Location:</bold> country: <named-content xmlns:xlink="http://www.w3.org/1999/xlink" content-type="dwc:country" xlink:type="simple">Portugal</named-content>; stateProvince: <named-content xmlns:xlink="http://www.w3.org/1999/xlink" content-type="dwc:stateProvince" xlink:type="simple">Baixo Alentejo</named-content>; county: <named-content xmlns:xlink="http://www.w3.org/1999/xlink" content-type="dwc:county" xlink:type="simple">Beja</named-content>; municipality: <named-content xmlns:xlink="http://www.w3.org/1999/xlink" content-type="dwc:municipality" xlink:type="simple">Moura</named-content>; locality: <named-content xmlns:xlink="http://www.w3.org/1999/xlink" content-type="dwc:locality" xlink:type="simple">UTM: 29SPC50</named-content>; verbatimLocality: <named-content xmlns:xlink="http://www.w3.org/1999/xlink" content-type="dwc:verbatimLocality" xlink:type="simple">Serra de Ficalho</named-content>; locationRemarks: <named-content xmlns:xlink="http://www.w3.org/1999/xlink" content-type="dwc:locationRemarks" xlink:type="simple">Natura 2000: PTZPE0045 / PTCON0053</named-content>; verbatimLatitude: <named-content xmlns:xlink="http://www.w3.org/1999/xlink" content-type="dwc:verbatimLatitude" xlink:type="simple">37°57.81N</named-content>; verbatimLongitude: <named-content xmlns:xlink="http://www.w3.org/1999/xlink" content-type="dwc:verbatimLongitude" xlink:type="simple">7°16.75W</named-content>; verbatimCoordinateSystem: <named-content xmlns:xlink="http://www.w3.org/1999/xlink" content-type="dwc:verbatimCoordinateSystem" xlink:type="simple">degrees decimal minutes</named-content>; <bold>Event:</bold> samplingProtocol: <named-content xmlns:xlink="http://www.w3.org/1999/xlink" content-type="dwc:samplingProtocol" xlink:type="simple">ad hoc observation</named-content>; eventDate: <named-content xmlns:xlink="http://www.w3.org/1999/xlink" content-type="dwc:eventDate" xlink:type="simple">12-10-2013</named-content></p></list-item></list></tp:treatment-sec><tp:treatment-sec sec-type="Ecological interactions"><title>Ecological interactions</title><sec sec-type="Conservation status"><title>Conservation status</title><p>According to (<xref ref-type="bibr" rid="B364308">Battiston et al. 2010</xref>) this species is expected to be experiencing "favourable conditions" for its survival and expansion in the Mediterranean region, accounting for rising temperatures and changes in land use, with spreading of open semi-natural areas in detriment of strictly natural habitats.</p></sec></tp:treatment-sec><tp:treatment-sec sec-type="Distribution"><title>Distribution</title><p>A chiefly Afrotropical species, widespread south of the Sahara but with more local populations to the north of this barrier around the Mediterranean (<xref ref-type="bibr" rid="B364308">Battiston et al. 2010</xref>). For a long time, the only known European populations have been known from southern mainland Spain (chiefly Andalucia) (<xref ref-type="bibr" rid="B364469">Bolivar 1897</xref>, <xref ref-type="bibr" rid="B364317">Gangwere and Morales Agacino 1970</xref>). More recently it has been reported from the Balearic islands (<xref ref-type="bibr" rid="B364298">Canyelles and Alomar 2006</xref>), presumably as the result of a human-assisted introduction.</p></tp:treatment-sec><ref-list><ref id="B364308"><element-citation xmlns:xlink="http://www.w3.org/1999/xlink" publication-type="book" xlink:type="simple"><person-group person-group-type="author"><name name-style="western"><surname>Battiston</surname><given-names>Roberto</given-names></name><name name-style="western"><surname>Picciau</surname><given-names>Luca</given-names></name><name name-style="western"><surname>Fontana</surname><given-names>Paolo</given-names></name><name name-style="western"><surname>Marshall</surname><given-names>Judith</given-names></name></person-group><year>2010</year><article-title>Mantids of the Euro-Mediterranean Area</article-title><volume>2</volume><publisher-name>WBA Handbooks</publisher-name><publisher-loc>Verona, Italy</publisher-loc><size units="page">240</size></element-citation></ref><ref id="B364469"><element-citation xmlns:xlink="http://www.w3.org/1999/xlink" publication-type="article" xlink:type="simple"><person-group person-group-type="author"><name name-style="western"><surname>Bolivar</surname><given-names>Ignacio</given-names></name></person-group><year>1897</year><article-title>Catalogo sinóptico de los Ortópteros de la fauna ibérica</article-title><source>Annaes de Sciencias Naturaes</source><volume>4</volume><fpage>105</fpage><lpage>232</lpage></element-citation></ref><ref id="B364317"><element-citation xmlns:xlink="http://www.w3.org/1999/xlink" publication-type="article" xlink:type="simple"><person-group person-group-type="author"><name name-style="western"><surname>Gangwere</surname><given-names>S K</given-names></name><name name-style="western"><surname>Morales Agacino</surname><given-names>E</given-names></name></person-group><year>1970</year><article-title>The biogeography of iberian orthopteroids</article-title><source>Miscelánea Zoológica</source><volume>2</volume><issue>5</issue><fpage>9</fpage><lpage>75</lpage></element-citation></ref><ref id="B364298"><element-citation xmlns:xlink="http://www.w3.org/1999/xlink" publication-type="article" xlink:type="simple"><person-group person-group-type="author"><name name-style="western"><surname>Canyelles</surname><given-names>Xavier</given-names></name><name name-style="western"><surname>Alomar</surname><given-names>Guillem</given-names></name></person-group><year>2006</year><article-title>Sobre la presència de <italic><tp:taxon-name><tp:taxon-name-part taxon-name-part-type="genus">Sphodromantis</tp:taxon-name-part> <tp:taxon-name-part taxon-name-part-type="species">viridis</tp:taxon-name-part></tp:taxon-name></italic> (Forskal, 1775) (<tp:taxon-name><tp:taxon-name-part taxon-name-part-type="superordo">Dictyoptera</tp:taxon-name-part></tp:taxon-name>, <tp:taxon-name><tp:taxon-name-part taxon-name-part-type="superfamilia">Mantoidea</tp:taxon-name-part></tp:taxon-name>) a Mallorca</article-title><source>Bolletí de la Societat d'Historia Natural de les Balears</source><volume>49</volume><fpage>83</fpage><lpage>88</lpage></element-citation></ref></ref-list></tp:taxon-treatment>
